# Supplementary material for: Carbohydrate-Small Molecule Hybrids as Lead Compounds Targeting IL-6 Signaling
Source: Molecules. 2023 Jan 9;28(2):677. doi: 10.3390/molecules28020677 (PMC9861960; doi:10.3390/molecules28020677)
Supplement: Supplementary file 1 [file molecules-28-00677-s001.zip]

Archive with 1 entries (1 files):
- molecules-2116805-supplementary.pdf
